# Supplementary material for: Overexpression of mircoRNA-137 inhibits cervical cancer cell invasion, migration and epithelial–mesenchymal transition by suppressing the TGF-β/smad pathway via binding to GREM1
Source: Cancer Cell Int. 2019 May 23;19:147. doi: 10.1186/s12935-019-0852-8 (PMC6533679; doi:10.1186/s12935-019-0852-8)
Supplement: Supplementary file 1 — Additional file 1. Fold change of gene expression of top 50 genes. [file 12935_2019_852_MOESM1_ESM.txt]

logFC	AveExpr	t	P.Value	adj.P.Val	B
CRISP3	-8.830065896	8.544525567	-14.49489609	1.07E-19	2.31E-15	34.11416552
CRISP2	-5.129754562	5.325001308	-10.8049453	8.90E-15	3.05E-11	23.33857803
SCNN1B	-5.425565948	6.460581259	-10.69522022	1.28E-14	3.46E-11	22.98907151
ZIC2	5.49442723	5.715269074	9.970780225	1.46E-13	2.35E-10	20.64139967
FAM3D	-6.213893723	6.972615605	-9.681588468	3.94E-13	4.79E-10	19.68546599
CRNN	-9.390002772	7.804898368	-8.715810547	1.15E-11	5.53E-09	16.42290229
CTHRC1	5.65945985	9.019920205	8.337696859	4.40E-11	1.11E-08	15.11981566
TCAM1P	4.46796223	5.808873006	8.153885692	8.50E-11	1.63E-08	14.4820057
ZG16B	-4.879949419	6.454143487	-8.01456097	1.40E-10	2.30E-08	13.99688571
C1orf177	-4.729836049	5.816601302	-7.775265422	3.32E-10	4.25E-08	13.16070079
SLURP1	-4.853720718	5.338278389	-7.710142434	4.20E-10	4.94E-08	12.93256095
FCGBP	-4.916735016	9.289622059	-7.294170861	1.89E-09	1.46E-07	11.4708392
BBOX1	-4.867524586	7.660028234	-7.206184304	2.60E-09	1.85E-07	11.16091775
MAL	-6.311671622	10.44532404	-7.117620002	3.59E-09	2.35E-07	10.84880244
TMPRSS11B	-6.677696833	7.93912259	-7.052840174	4.55E-09	2.80E-07	10.62043473
CLIC3	-5.154008235	6.461237299	-7.004902232	5.41E-09	3.25E-07	10.45141306
ENDOU	-5.82936793	5.724752838	-6.899317904	7.94E-09	4.27E-07	10.07910391
SPINK5	-5.85032724	10.41539879	-6.820155944	1.06E-08	5.21E-07	9.799976533
AIM2	4.696404078	6.003702692	6.762670619	1.30E-08	6.09E-07	9.597313141
CYSRT1	-4.997358283	8.024760363	-6.672663446	1.81E-08	7.79E-07	9.28008908
KLK11	-4.718418477	9.249144009	-6.67067053	1.82E-08	7.82E-07	9.273066875
CLCA4	-5.745810797	9.246723793	-6.489253625	3.52E-08	1.29E-06	8.634267367
SOSTDC1	-4.59332942	7.195155879	-6.404190312	4.79E-08	1.63E-06	8.335134768
GREM1	4.143760308	5.407829836	6.378842452	5.26E-08	1.75E-06	8.2460575
ZBED2	-4.709990924	5.679735399	-6.371740282	5.39E-08	1.78E-06	8.22110453
SFTA2	-4.571425823	6.004534419	-6.338363784	6.09E-08	1.96E-06	8.103871841
TPRG1	-4.945359223	8.261357051	-6.332416615	6.22E-08	2.00E-06	8.082988742
PRSS27	-4.437477457	5.564610426	-6.281103757	7.49E-08	2.32E-06	7.90288586
UPK1A	-5.729147226	5.135525063	-6.262114987	8.02E-08	2.45E-06	7.836274734
S100A12	-4.766043223	8.353355637	-6.194133571	1.03E-07	2.95E-06	7.597981078
ALOX12	-5.197549653	7.318457116	-6.092964544	1.48E-07	3.95E-06	7.243931287
FMO2	-4.420515434	4.963953606	-6.086792514	1.51E-07	4.02E-06	7.222356042
RDH12	-5.439921654	6.873322299	-6.05460049	1.70E-07	4.44E-06	7.10987241
MMP12	4.999758809	6.483587635	6.047130619	1.74E-07	4.55E-06	7.083783437
RPTN	-4.624679693	5.654434564	-5.695537448	6.17E-07	1.28E-05	5.861791024
KRT4	-4.543853095	8.73075026	-5.594024482	8.86E-07	1.74E-05	5.511559838
TCN1	-5.229330542	7.518988932	-5.57317301	9.55E-07	1.86E-05	5.43978781
SPINK7	-6.424045006	7.453242342	-5.562562262	9.91E-07	1.92E-05	5.403287878
KLK12	-4.689366908	8.034837633	-5.441377843	1.53E-06	2.72E-05	4.987573472
SBSN	-5.194365516	9.044232809	-5.317342398	2.36E-06	3.89E-05	4.564436101
CNFN	-4.840924294	9.149741166	-5.26917854	2.80E-06	4.48E-05	4.400826284
CRCT1	-5.381884885	5.864650765	-5.096131025	5.14E-06	7.31E-05	3.816520921
TFF3	-5.141369679	5.132726202	-4.999134109	7.21E-06	9.52E-05	3.491618832
RHCG	-4.648297728	10.66536893	-4.945104226	8.69E-06	0.000111239	3.311519259
LCE3D	-5.275137826	7.501585248	-4.928037719	9.22E-06	0.000116357	3.254766867
SPRR3	-4.41732693	11.10441979	-4.338031397	6.82E-05	0.000611914	1.339207468
BPIFB1	-4.817756843	4.513322183	-4.250296765	9.11E-05	0.00077796	1.063219221
KRT13	-4.634207828	11.84293609	-3.989423039	0.000212711	0.001609451	0.258638829
KRTDAP	-5.141757367	9.339625042	-3.956047291	0.000236686	0.001755888	0.157551521
KRT1	-5.221129469	8.711827115	-3.867309559	0.000313809	0.002214253	-0.109043015
