# Supplementary material for: Overexpression of mircoRNA-137 inhibits cervical cancer cell invasion, migration and epithelial–mesenchymal transition by suppressing the TGF-β/smad pathway via binding to GREM1
Source: Cancer Cell Int. 2019 May 23;19:147. doi: 10.1186/s12935-019-0852-8 (PMC6533679; doi:10.1186/s12935-019-0852-8)
Supplement: Supplementary file 2 — Additional file 2. Gene expression of top 50 genes. [file 12935_2019_852_MOESM2_ESM.txt]

id	GSM1551311	GSM1551312	GSM1551313	GSM1551314	GSM1551315	GSM1551316	GSM1551317	GSM1551318	GSM1551319	GSM1551320	GSM1551321	GSM1551322	GSM1551323	GSM1551324	GSM1551325	GSM1551326	GSM1551327	GSM1551328	GSM1551329	GSM1551330	GSM1551331	GSM1551332	GSM1551333	GSM1551334	GSM1551411	GSM1551412	GSM1551413	GSM1551414	GSM1551415	GSM1551416	GSM1551417	GSM1551418	GSM1551419	GSM1551420	GSM1551421	GSM1551422	GSM1551423	GSM1551424	GSM1551425	GSM1551426	GSM1551427	GSM1551428	GSM1551429	GSM1551430	GSM1551431	GSM1551432	GSM1551433	GSM1551434	GSM1551435
CRISP3	12.9455065	6.424694667	14.73001982	11.46776024	13.47735115	14.52170256	12.53386178	16.31630581	11.60476485	15.06193514	15.33265002	15.29852519	13.7396101	11.9334875	14.98202635	13.48541313	15.53200697	13.75891364	14.41824088	11.48421132	10.24761068	13.76661247	12.66241127	13.4546124	3.573818448	4.880591369	12.89144294	3.630447042	4.07551104	3.791456656	3.250918798	3.166500781	3.821809102	3.861613435	3.529933833	3.397961425	3.551194825	3.56924749	7.82060096	3.478592413	3.248692452	3.506658648	4.474159508	3.483627804	3.424627665	3.457007738	3.313134096	3.655336988	10.22463101
CRISP2	4.949026104	3.067817317	10.07372012	3.142373819	6.779085271	10.03748997	5.386135219	10.5080259	7.380308273	9.752443606	9.588710062	8.458230538	9.334648871	8.438451765	12.38062658	10.0409778	10.20896374	9.129829423	8.88279266	4.739698702	10.11741411	6.901544229	7.83457005	6.959360071	2.871542985	3.090754612	5.504801917	3.057965513	3.074910035	3.038808592	2.662668127	2.674667525	2.741661231	2.751385092	2.741034777	2.704243446	2.724261052	2.704436779	2.734327271	2.705216717	2.657575379	2.719664498	2.714636321	2.742172633	2.720315165	2.723766958	2.689424958	2.784758437	5.058092508
SCNN1B	7.697461037	6.376539071	8.711153977	6.559090563	8.325641425	8.102540075	9.634584758	9.446941083	6.454612025	10.46278284	11.90495255	9.82303065	8.445519992	10.85405568	11.19787498	8.502837562	10.88865198	10.36889044	11.06618263	8.802230673	11.32571358	10.00657347	9.26351449	10.94758078	2.181495421	7.981934835	7.776521871	3.207711062	4.934878813	2.007654735	3.816455031	7.913225277	2.89482384	2.23679631	6.416051817	3.016150746	4.0324662	2.929610735	3.262439017	7.606043177	2.808234271	2.392708767	1.594954885	4.062761012	2.32891831	5.663576577	2.645669304	1.656150775	5.785801442
ZIC2	2.761354473	2.746807113	2.724451246	2.699117979	2.738436904	2.810921658	2.73905569	2.770894842	3.242201281	2.742378212	2.750845329	2.771667852	2.695903708	2.674474529	2.765192552	2.771193335	2.738436904	2.67257571	2.735291163	2.674127946	2.687589773	2.731167773	2.727562919	2.789903146	10.0487099	10.18010825	4.606083683	7.510902565	9.257631502	9.341917444	9.582078888	9.711572925	10.33145773	10.70276111	3.56924749	10.84273011	4.072896706	2.837661137	5.484170179	9.510559012	5.281495367	14.10249649	4.523984479	10.06003128	10.75736703	9.231987388	7.966586135	7.151958146	10.58512583
FAM3D	10.27153094	6.384296763	10.80470103	9.35093606	11.42589723	4.273055565	10.35104787	11.47411967	8.027991487	11.81058488	12.41339062	11.95756477	11.25687692	10.22119273	11.81939017	10.06346703	11.38381241	10.78672244	10.98712056	10.57999239	9.993808656	11.18929825	10.77424351	10.04435913	1.916343233	8.139981854	8.776460581	1.902694842	7.297473375	2.392847404	6.852353533	8.932035398	2.096286679	2.087264375	2.119543313	2.107366033	1.866545275	9.000801062	2.116387981	7.25715695	1.841516108	2.108606896	2.108755956	6.943095425	2.382585854	4.178907563	2.128362931	2.138347567	5.150059863
CRNN	14.34041874	13.93765923	15.06193514	13.93765923	14.66299498	14.05937744	14.41824088	14.90998211	10.91398483	14.79300909	15.13084088	14.79300909	14.81810433	11.30358585	14.77342368	14.32551849	14.88677805	1.408960383	11.94305024	9.724952256	1.812345413	14.31206413	13.26655362	15.13084088	1.685152246	14.31206413	14.53948363	1.679043392	5.123969508	1.703562062	1.488076423	1.804651517	1.774327517	1.510164998	1.568966756	1.519728029	1.48631976	13.33347729	1.49067986	4.917233617	1.500078306	1.483981719	1.49148505	1.493926892	1.539158435	7.85609126	1.517463275	1.524347469	1.519728029
CTHRC1	3.240319333	3.321226487	3.23504589	3.276636206	3.22556526	9.361278896	3.545648454	3.914612012	6.905964654	2.998980054	3.867848373	4.205999208	7.005127127	10.51563587	4.174075081	4.360011031	3.839145619	11.45821647	10.7215976	9.819056629	9.37206395	4.925644721	9.622922373	6.427828648	14.41824088	10.42054057	11.0859392	12.40224199	11.2677784	9.079918619	11.48818248	10.45374117	10.98229287	14.90998211	13.18449755	11.01616021	12.78485698	6.829395248	9.231030944	12.34942007	13.84160429	8.376201369	13.98903284	13.32556706	13.48541313	10.46039568	12.82956893	11.19467966	12.52867189
TCAM1P	5.267567079	2.416806462	5.066107363	4.033137792	5.233614163	5.976636804	5.021746685	2.514486369	4.953420092	2.46582594	2.489632325	2.484182327	2.418628506	2.43013186	2.499009106	2.511488479	2.440728394	2.472147556	2.429250079	6.799349046	2.416694735	2.453763877	2.419460877	2.459316637	10.16209996	9.10611375	6.645273229	7.296780073	8.101864879	8.47333411	7.370113629	7.710610844	5.329958444	8.533068433	8.970913106	10.20047945	10.70864162	4.841749133	9.747195425	9.758554671	8.438451765	2.544750706	10.78223387	8.981552692	2.541055404	8.643465694	3.939412479	4.955557098	10.92024543
ZG16B	10.2060517	8.131209827	7.726653919	7.60124709	9.73770144	8.856792125	6.706726365	6.318981738	8.304163904	9.39973485	9.582078888	9.06900529	7.284241538	11.07476967	9.319429756	7.152472596	9.271520402	11.76914582	10.20749509	12.49918179	11.98284978	7.487850967	10.55345542	7.720645446	1.850434088	6.676165546	9.504048321	2.205271404	5.093744252	2.58879606	6.718903613	9.450786454	2.280458025	2.811972933	2.313875602	1.623021785	3.652106742	2.27272349	2.410419569	6.725105021	1.774327517	2.301973008	1.62543881	6.524889665	2.295739546	4.538922367	3.476499544	3.401348892	9.139221652
C1orf177	8.755837237	6.86033399	11.70775848	8.559678798	9.117615198	7.822105292	7.123882006	10.67674593	6.045600548	10.92799414	10.90215575	9.504048321	10.52219585	6.740307633	11.52152626	9.543451748	10.00092004	4.80682446	7.024583756	4.473537727	2.657575379	9.542308325	6.820217646	9.065261835	5.822079194	9.645484285	8.274874017	6.033995225	6.139808415	5.56413939	2.382725442	5.773089673	2.3904864	2.40061654	2.42503894	2.47190225	2.409007785	2.540243027	2.460178375	2.685607937	2.381449162	2.409383508	2.404937375	2.456084912	2.452611094	2.469274123	2.391780177	2.474877687	2.429250079
SLURP1	9.531219898	5.066670273	8.109035069	7.131210712	10.11490753	4.514576804	6.965267562	11.33929683	4.427199908	10.72479378	11.24666589	11.02619055	9.129829423	4.778885888	11.14377923	8.990782312	10.61660869	4.990472054	6.515495152	3.984781885	4.014494527	11.17531931	6.988220096	8.317984154	4.550218798	8.707030221	7.703174942	4.590367148	4.508189396	4.62741264	1.969379931	4.160467135	1.952185313	1.97301174	1.983505381	1.98645524	1.983931437	2.031925706	2.00406781	2.046016615	1.966908215	1.986993579	1.957792954	1.946301021	1.935880792	6.031822562	1.989643231	2.027863223	1.953769188
FCGBP	10.69660288	7.741422356	9.784781835	10.52862481	13.66548649	9.170874379	8.914935588	10.77741854	14.00052054	11.42589723	11.49407932	10.67810984	13.29940441	14.9565725	12.09867205	9.271520402	12.13918389	15.49911781	12.78890952	14.88677805	13.6845162	11.91037784	14.29688996	12.77957783	8.641782629	9.052769387	9.332600792	5.919745104	9.610213094	5.595948137	4.755358252	4.311107742	5.34698875	3.216451352	6.866249183	4.307232113	6.59612995	4.235315496	11.46091302	6.520799446	3.507109762	9.347041763	6.623843396	10.32380495	5.44218274	10.56142859	4.215211298	4.262394646	9.684544967
BBOX1	12.29565149	11.80263491	9.971810412	12.30176016	11.42135201	12.21832686	11.47823739	11.18553811	8.59318125	12.14236404	11.09555382	11.22344717	10.37723743	9.717229029	11.64244496	11.72608635	12.02717328	8.916662298	9.207632429	8.617613225	2.745555535	11.10300885	10.97594146	3.95762979	8.595107777	8.973561865	11.16967083	3.122989312	7.601900342	6.21843341	2.973336437	2.614434296	3.131052312	3.503816856	4.875697742	3.162881621	9.006626162	3.039887044	3.721398729	4.88168636	3.519940977	2.853616758	4.639949429	7.171634323	2.873322863	6.859054333	4.508761438	3.256369998	8.38192984
MAL	14.62907689	13.6845162	15.39919316	14.24970348	14.84354244	14.81810433	15.22739867	15.13084088	13.46288755	15.33265002	15.26453675	14.9565725	15.06193514	12.80438363	15.22739867	14.9565725	15.03334097	10.82277705	13.58857413	10.55601383	2.813089298	14.75595138	14.2357423	15.39919316	2.669785625	7.67591679	14.27524103	8.145503329	12.71290605	2.933332548	7.482985923	6.08033069	3.714669975	3.556726235	8.318681004	6.732547667	7.77377211	14.81810433	3.610866123	12.81432386	7.821280733	3.697413296	3.628844985	8.515539131	11.68301917	4.543758683	9.833225187	3.92225305	6.753753748
TMPRSS11B	12.61200578	9.953355842	14.29688996	10.75607106	12.91252171	15.33265002	13.42634903	14.1380501	5.716862369	13.8006255	14.38486895	13.88333537	13.3758015	9.271520402	13.6061964	13.39228288	13.85282017	4.238039608	11.46950037	6.168949292	2.700877581	12.90623281	12.14914768	12.49037763	3.053637235	13.84160429	13.97818559	4.300304846	7.782909879	3.574366756	2.633715883	2.70491635	3.574366756	3.488841837	2.738897712	2.673974419	2.711080063	12.43249287	2.781572735	6.218992662	2.633067448	2.735732821	2.69341045	5.194192162	5.298793477	8.757568825	2.721616446	4.365885931	2.831196617
CLIC3	10.43332516	10.45622483	8.978586021	9.743083223	12.21832686	2.378472644	10.46962554	11.00954354	2.734167015	11.84988461	12.47362195	11.77703555	10.81872532	8.382746627	10.99882185	10.04979442	11.5369817	8.680027488	9.235818971	6.517728369	3.21711796	12.08264015	7.041598721	8.591441556	2.107513869	10.09753068	9.739888898	2.404575887	8.339509602	1.949238429	2.87781224	3.834303502	2.373990802	2.808772469	2.915906537	2.406605635	5.329958444	8.365403954	7.3336244	5.39919389	2.511636185	3.054854079	2.350924994	2.958378583	2.893538004	3.043545467	3.501921748	2.986008198	2.850675494
ENDOU	10.98229287	10.35844596	11.76637105	10.1636136	11.79025187	4.773496613	9.329522867	11.23752896	8.911739	11.89659365	12.2287531	11.33712454	11.45000163	2.54492905	12.46025712	11.1163	12.19107188	2.907258012	2.612386431	3.410497633	2.879415919	11.42135201	4.783169092	10.17506544	2.061671069	11.56340716	10.92671228	2.048030537	2.020146329	2.029621513	2.159553015	2.028586069	2.15389795	2.15999624	2.550820154	2.167981748	2.199283438	3.397001369	2.182025798	2.170577167	2.453913002	2.472934002	2.167981748	2.47880145	2.990314725	4.775257198	2.163458348	2.179138162	2.176654521
SPINK5	14.22369686	13.34852318	14.98202635	14.1138747	14.503776	14.9565725	14.44884411	14.79300909	12.42769685	14.64739269	14.75595138	14.66299498	14.62907689	13.55772734	14.55519374	14.09073577	14.64739269	11.68612407	13.54114379	11.60961033	2.662062981	14.1380501	14.19315387	14.39916957	5.961110571	14.93478661	14.59266259	2.582930683	11.91037784	12.80438363	4.994042996	7.002948004	5.905744913	3.812022587	8.847325363	10.35611344	5.7970207	10.1412425	5.528515969	11.76339967	3.364195775	3.567754567	6.812749502	10.06482269	8.536866267	10.08901439	3.428721331	4.732250254	9.68674951
AIM2	4.567133169	4.566631392	5.870148285	6.008316973	5.38659596	5.836967487	4.076911213	3.555111731	2.910218237	3.354086337	2.858079225	2.480972487	2.423359894	2.638440113	2.855293519	2.601462302	2.531259754	2.476921123	2.465092962	3.380327058	2.379629127	2.592263231	2.574311852	3.007340008	8.626574394	8.439941467	6.113810623	12.80928812	10.6142523	10.30986801	8.442577244	7.125165769	11.33159383	12.63848679	5.465689719	10.5365194	7.881250381	10.51098916	3.706650887	3.956360673	7.113720558	2.732308	3.03022059	4.426631792	3.855412575	4.309764781	9.271520402	12.25140345	9.454703796
CYSRT1	12.2443321	10.23162116	12.35265295	9.960579402	11.67622493	10.15264569	10.53936409	12.69261058	8.498307	12.97754436	13.56750583	12.64377105	12.52490142	8.623103496	13.7890929	10.9411691	13.26046388	8.163276654	8.687760523	6.63030025	2.664456494	11.71798337	9.280173427	13.35565353	1.712213519	9.594587617	9.974208567	2.304230137	10.98399238	2.317072756	3.434367085	3.025358325	8.111306648	7.010859525	3.714669975	3.7284405	7.255898148	11.32331959	6.21794866	8.638983912	3.443623379	6.012962365	3.688075112	6.49449819	3.552364737	9.192344644	4.914735233	6.7390874	3.594269138
KLK11	12.52867189	12.2443321	12.52867189	12.39145035	12.51377574	12.09273824	11.71999971	12.3242312	8.946385112	12.32743419	12.88200102	12.40689598	12.46025712	10.74870029	13.08979617	12.49457242	12.65832434	10.35976652	10.9777388	10.67347487	9.6621235	12.82956893	10.18465295	11.91037784	7.586672829	12.7585392	12.46993662	5.34698875	11.05380671	11.04070847	3.578047602	3.61211159	7.34132205	3.546106579	8.855162869	6.517728369	8.695878817	10.85880164	7.222642296	9.390525777	1.715277238	5.043377419	6.428891044	7.151237733	9.019825965	10.89220995	3.618087131	9.031446685	1.882488638
CLCA4	11.70569851	11.18724587	13.71006905	9.558781921	13.12525806	14.88677805	14.19315387	12.75360854	12.98315791	12.87721211	13.96892638	13.42634903	12.43650365	13.43929204	12.58820139	11.42344456	12.64739363	12.46350478	13.43929204	10.8741064	2.616007692	12.28223528	14.2129037	13.3758015	2.510213665	12.0555676	11.05380671	4.014494527	9.953355842	4.092525571	3.155728681	6.993267556	2.923446625	2.954958033	10.3211427	2.889210615	3.468607415	14.48654487	3.597689638	12.78890952	2.976171462	2.746807113	2.871751515	8.568399117	6.551928702	12.65268846	6.385843896	7.270946913	6.822084521
SOSTDC1	11.94095909	9.270447496	9.989291681	12.62565292	10.67347487	11.33159383	9.822142362	10.90387373	4.071282629	11.49223073	10.06482269	11.23929144	12.48534133	8.543245213	10.2040531	11.10646394	12.11167652	8.167211748	8.433639067	7.890280692	6.301157296	10.06482269	10.0997813	3.210954152	2.576911046	9.431321115	9.855025638	2.616303094	3.535557248	12.10248286	3.293140169	3.169070198	3.376904119	3.554807783	9.085068604	7.958521683	3.432751862	3.558376881	3.358336788	6.04506916	3.293140169	3.4483711	4.258293554	7.502189671	9.94037269	3.309259898	3.50347531	3.800113692	5.905231994
GREM1	3.0318798	3.10140676	7.85609126	3.010927206	3.051942208	3.076118181	4.362061408	2.541346294	2.519295738	3.167099898	4.146335517	2.511885962	2.567582637	3.914612012	2.749794842	2.487477894	2.481956627	2.433744048	2.454971615	2.414125383	2.43581006	2.590875362	4.880189025	2.450253131	4.659058038	3.693262975	5.249768615	4.386219092	5.932903798	3.149427119	12.11432747	8.543946675	3.324433723	11.63022877	8.591441556	3.130172073	8.566598623	3.788193213	7.784432196	9.539173679	12.42769685	4.514036862	9.739888898	9.319429756	11.11481376	8.404024462	10.09583179	7.699430333	10.70406986
ZBED2	8.7364052	7.941208044	9.986289221	10.06869185	10.53511201	1.895822794	7.591012377	11.68053588	3.378356502	11.52351292	12.52867189	10.21996043	9.669969317	6.707938688	11.50169861	7.395402098	12.0037079	9.283399856	6.984547304	3.819064213	1.970235802	9.750324752	2.176131756	9.833225187	1.988952579	1.878681096	5.615848577	1.982023213	1.887484879	1.840885233	5.775952198	3.163200338	4.858425475	9.68104219	1.898653525	3.979822058	2.041628388	4.460518325	1.8964264	4.976746387	1.88146556	1.887263096	2.118515437	2.044997871	3.978908635	1.686178902	5.756415054	2.046761912	4.078511717
SFTA2	10.83648951	6.830674404	11.40634919	3.742189975	10.88709298	7.010859525	5.306757027	11.64944898	3.266796665	11.03282177	11.15198694	11.2267033	9.422318821	5.235174156	11.85729111	8.2011218	11.85213644	9.201552815	8.109831862	4.171124662	3.080514733	10.29775407	8.303397435	9.105325444	3.175686827	6.003475362	8.609638254	3.172295579	9.339714006	3.288781163	2.781726369	3.59398441	2.911836356	2.887575487	2.892959494	2.847825973	2.845769904	2.854468344	11.54901536	2.844431904	2.774260429	2.888027383	2.829600444	2.863840419	2.85701741	5.760404808	2.801895896	2.896274035	2.887575487
TPRG1	13.34207889	10.99198578	13.7396101	11.88850227	13.7396101	13.64586596	12.72203345	13.17878888	8.010722113	13.21621202	13.37024794	13.26655362	11.69432703	7.427931348	13.10737125	11.63797301	12.84010188	4.475197583	8.089970313	6.388789056	3.494726252	12.14914768	8.973561865	10.79051851	7.760551362	10.99198578	11.60267305	6.835045306	11.85213644	8.323033227	3.692082156	3.978908635	3.031406937	5.434113106	4.686055527	5.930657804	2.954169806	6.017947521	3.774523031	7.123882006	3.845395158	2.886963888	9.191321656	6.099540073	3.674673265	7.680759008	3.425671954	4.5222538	5.337022158
PRSS27	7.624983621	6.856651081	9.780124081	4.828591012	8.270282212	3.777177163	10.2657692	10.98084713	4.780583313	10.84164112	11.86268893	10.63169077	9.744317554	7.717883683	10.78509081	8.405729927	10.9411691	4.011523608	6.82537501	3.455576365	2.360083163	10.16713461	6.21794866	9.763650638	2.195935688	7.210044217	7.972181894	4.831246827	7.250026873	2.286717231	1.738697725	2.392977633	2.976578875	3.249338069	3.361488242	1.779202296	2.745284985	9.332600792	1.744148925	5.727033615	1.74015226	1.758487673	1.737452904	2.745435215	1.83220346	7.330632346	1.795590854	2.057687373	1.944208042
UPK1A	11.01107868	6.980048931	11.52855243	11.02066353	11.7217194	4.037548213	9.840745996	11.75837941	1.596862425	11.15011266	12.18253206	10.21665042	7.206784446	2.555846494	12.35265295	11.07342938	12.17663388	1.590478881	2.181901842	2.531259754	1.58917626	10.42957116	8.875163444	11.68301917	3.233271042	10.78363117	10.89684712	2.451290712	2.981316194	3.12780469	1.603385175	1.59267289	1.584301138	1.582747381	1.620623931	1.606509167	1.612306035	1.598608952	1.609773938	1.6082909	1.637606713	1.604624208	1.613843177	1.616196477	1.60766835	2.571312898	1.607136037	1.612306035	1.590478881
S100A12	11.95756477	11.26035913	12.86762567	10.74116825	12.55489427	13.34852318	10.47516796	12.11167652	10.53511201	11.85456208	12.61200578	13.06100154	11.5117406	10.95031714	12.26095732	9.983967148	12.14914768	8.711914142	9.422318821	6.485279312	3.247510231	11.33929683	10.1636136	12.46675449	4.137909581	12.93373334	11.58980026	6.039023429	6.271758412	10.18351054	3.000179835	3.270571281	10.61291229	4.777058181	5.613292619	3.101216765	2.46276526	8.916662298	3.1580654	5.172826346	2.98641894	3.174827663	3.116542992	3.77145681	2.480350863	9.016269679	4.33023119	11.10803528	8.683337158
ALOX12	12.35265295	10.91398483	14.03743144	10.45247702	13.13131124	9.790242352	10.80631146	13.97818559	4.071889469	13.6061964	14.05937744	12.84010188	11.64244496	3.797168271	13.76661247	12.77574299	14.29688996	4.170526288	5.741542512	3.606521167	3.654156735	12.03334858	5.02115569	12.26503308	4.760146838	7.610979813	12.71735406	5.353112773	6.993267556	4.854449363	3.240947137	3.812439881	4.392543777	5.913814254	4.417622663	4.57951199	3.342234327	4.885298715	5.113833521	5.228725638	2.430735092	3.355764083	3.308584838	4.626365062	3.744849765	4.059241123	3.957128442	4.332398775	4.073392454
FMO2	5.48530855	11.22344717	11.41644932	6.718903613	7.763938129	3.113900019	10.8304467	12.90084293	3.196423058	10.25974104	11.06300433	10.67347487	10.00657347	4.021821262	9.910377813	5.603970602	10.73014867	3.7512309	3.791456656	2.711847137	2.567723646	9.417144852	3.157229073	5.946143731	3.639178663	2.686451748	6.379442117	3.721398729	2.636872652	2.773472012	2.341863571	2.920629704	1.988190004	2.077103252	7.711271677	2.067334313	2.016279448	2.071108767	1.956646069	2.023772965	2.396824073	2.015477523	2.079981665	7.289838263	2.03255124	2.211113025	3.217656425	2.027103775	2.589842554
RDH12	12.77216855	11.55397679	12.57644544	12.35640223	12.10609953	9.68674951	11.87119923	12.5999146	4.37377569	12.33746044	12.16248098	12.48534133	11.42967563	3.02302044	12.79981519	12.10248286	12.04675765	2.67894629	3.668844688	7.222003817	2.669285713	10.6304873	9.964130469	10.1427968	2.649262225	11.60682794	12.30176016	3.779703913	4.008140244	3.79400714	2.657716715	2.66797022	2.847966598	2.891124485	6.463567992	2.695701785	2.858437692	2.69387816	2.727872048	3.776733871	2.650407563	2.725056033	2.71079971	8.928441044	2.713598617	7.315553927	2.683416929	2.988249781	9.674883658
MMP12	2.509089437	2.56176784	2.519886717	2.550419394	2.494957023	4.248944333	2.55663095	4.300856204	10.02136905	2.791441919	2.818026131	2.796970919	2.845404952	3.643737244	2.778491244	2.88236915	2.786965654	10.09753068	7.482985923	5.16522555	2.730307952	2.864802848	2.932119525	2.613534908	10.52592379	3.65288246	2.49817434	10.65202569	3.725540808	8.780184706	12.64377105	12.38811009	9.171589729	13.13131124	8.826472994	7.844318688	6.46217431	10.31595856	7.336614508	12.35952403	3.08994625	2.492712167	7.375593058	7.494870569	12.82956893	6.135907133	10.52219585	13.8006255	6.069676446
RPTN	8.068195775	3.328354529	10.49231224	6.93691674	12.10248286	8.382746627	11.36242117	12.33479294	3.216225946	12.34186691	13.47735115	12.02717328	7.940396475	3.093462887	12.07873441	8.280972885	12.39145035	3.070207038	3.24189216	3.027852213	3.029557017	7.779300812	8.058714027	9.408140517	3.15046999	9.852970613	9.71389831	3.365990975	3.320314213	3.336143212	2.566812988	3.063020077	2.609360625	2.589394887	2.644623521	4.784861052	2.632223985	2.640146329	2.628330515	2.607135229	2.565726829	2.617595973	2.607846133	2.700300777	7.551497404	2.686014738	2.608723894	2.678594942	2.619648312
KRT4	12.17663388	12.52867189	12.43650365	12.01251857	12.20438027	13.3836332	12.42769685	12.00971082	10.27153094	11.5921515	12.52490142	11.66460624	12.39929793	8.594176683	11.46776024	12.20119049	11.85456208	7.168350806	10.4255612	9.824096802	1.841712292	11.43163367	12.03943342	13.77785448	2.021311369	12.06732135	12.28223528	6.001081	11.00586668	4.376392512	8.089091675	10.97594146	3.122763575	2.901416602	10.59681861	3.191483921	7.894471577	7.17497154	6.274776479	11.04070847	10.55736354	2.99296955	3.135018658	10.23264387	2.961212138	6.056268519	6.376539071	5.660889127	4.628949675
TCN1	5.683687529	5.236855106	8.800322377	5.638597167	12.14914768	12.72203345	14.02803922	8.142746633	12.5170476	10.11362491	9.244298698	12.43650365	10.46039568	14.16199464	7.76552444	3.87625929	3.971067148	14.61192557	14.01557008	12.47698894	13.34852318	12.33746044	14.52170256	9.774459206	2.397606844	3.226164598	4.763708427	3.009249131	7.199898431	7.486757285	1.790106956	2.652779081	1.856804271	3.670449454	8.369989338	1.871532962	3.781428171	5.91697304	10.87081067	7.489478908	1.872183679	1.883869413	1.672454698	9.480518885	2.26056286	3.754023575	1.874015187	8.80562765	4.177158765
SPINK7	13.63560822	10.81279899	14.86429466	10.9157032	14.24970348	14.07090242	12.11167652	15.08926907	2.703021363	14.43119823	14.71091403	14.59266259	14.1138747	2.910629198	14.09073577	13.0658907	14.75595138	2.685898183	4.625261565	2.665177308	2.639885779	12.91252171	11.74141513	13.50124979	2.605101398	12.71290605	13.92714764	3.316269594	8.240810708	5.657046246	1.970235802	2.686014738	1.973361783	6.332834063	2.322083687	2.35542075	2.347849421	10.57999239	2.324362444	7.716311002	1.970870512	1.983505381	1.977655129	2.355235533	10.01307468	6.223448635	2.344686217	2.36361345	2.297514981
KLK12	12.18253206	10.88709298	10.36889044	11.00055133	12.54169488	9.380425677	10.68548537	12.57976209	4.306774952	12.98315791	12.69777112	13.07817196	12.68798693	10.18010825	12.91784879	11.79232301	13.3836332	5.470807283	10.09256523	5.884216835	4.292884617	12.18777846	8.665286727	13.18940238	3.269055692	13.34207889	12.51377574	2.959377287	11.10459705	6.091670813	3.455121919	3.282819898	5.216830983	3.493006287	6.698539675	3.742967387	4.046215663	11.35391749	3.881350808	9.17252735	3.380929225	3.81694321	3.935116483	4.2462949	8.94091461	11.90210545	3.542005033	4.09529749	3.44760435
SBSN	13.50124979	13.37024794	14.41824088	13.8006255	14.46989768	11.37324664	13.95902816	14.26033701	7.492127213	14.71091403	14.81810433	13.91392897	14.10249649	7.948411221	14.32551849	13.91392897	14.46989768	3.471899046	7.558061402	7.242875785	3.397961425	13.86539536	9.642383908	14.16199464	3.110580371	13.56750583	13.86539536	11.10646394	3.350333608	9.907949948	3.312142837	3.494726252	3.223858181	5.70654459	11.52591643	4.363006281	9.00771014	10.24621238	3.096533123	7.768085506	3.172981556	3.72412634	3.711716869	6.050418469	4.632851837	9.669969317	3.539261858	9.618593921	3.598565808
CNFN	13.7890929	12.06403802	14.9565725	11.20506495	14.1265896	12.51377574	14.08163323	14.32551849	10.35733352	13.98903284	14.48654487	13.48541313	13.57498854	8.027233098	14.26033701	12.77957783	14.22369686	4.183693565	6.924514787	7.86491374	3.95385139	13.34852318	10.23920234	13.39228288	2.943876044	14.05937744	13.88333537	10.82423965	12.44644638	6.788503579	3.285333019	3.068049435	5.490476421	5.556307115	5.143782569	5.422710229	5.203530542	12.54169488	5.230664879	9.607005865	2.557058812	5.128932435	6.658968881	5.222606942	6.838680931	11.41155497	5.102066717	8.92184806	5.2004053
CRCT1	9.573851656	9.030440556	14.00052054	8.34336371	12.38409905	8.517993917	10.15959632	13.08412276	1.719458112	12.67115784	14.2129037	12.04996816	11.90718057	2.800741981	13.39228288	9.784781835	14.2357423	1.338671683	1.721957604	1.495923415	1.341311315	10.29266564	3.985351481	12.25804371	0.743112827	6.664449867	10.35249593	9.051716075	1.762871883	5.739865598	1.79790374	1.322331113	2.694759302	2.49591919	1.836824231	1.79790374	1.786912377	8.179590919	1.775790127	6.816098208	1.798486294	1.790917887	1.79919779	1.790682812	1.791684062	9.107219323	1.788411887	1.815487556	1.757865215
TFF3	2.267482023	2.074459138	2.66819844	2.342167848	12.91784879	2.54091649	2.486514156	2.337049065	11.49633365	2.618181333	2.329888919	10.24188977	10.06749761	14.59266259	7.732515479	2.623635173	12.26503308	14.84354244	12.92385352	12.64739363	15.26453675	7.164991037	14.38486895	8.79628484	2.341081285	2.341863571	1.85116641	2.3182779	3.962975844	2.336092615	1.922207433	4.191734098	1.802884317	2.10814659	1.778954875	2.068928444	3.59344619	1.890928138	7.652165383	1.838734258	2.202419756	1.888133806	1.644367948	1.893416156	2.590009446	1.879875898	3.800624219	1.87101711	2.317745752
RHCG	14.05937744	14.00052054	14.34041874	14.07090242	14.39916957	10.40763693	14.04760027	14.10249649	12.46675449	14.84354244	15.06193514	14.75595138	14.43119823	12.87721211	14.88677805	14.43119823	14.71091403	7.016966046	13.18449755	13.28637112	2.156318829	14.64739269	13.06100154	14.79300909	4.35247229	14.27524103	13.93765923	8.073220463	9.920636685	9.497980358	3.063020077	5.869600479	13.29940441	4.655815379	11.69856337	11.64944898	9.619940627	13.65628462	1.39159226	12.73158448	5.781666342	1.49148505	7.203439738	8.987193058	6.839382027	13.39869402	4.234666123	9.482385187	6.325469181
LCE3D	10.30609156	8.707030221	14.62907689	11.08373767	13.57498854	11.64468298	13.88333537	15.26453675	4.391928031	13.35565353	15.49911781	14.1265896	12.77216855	3.564704042	14.73001982	11.39676334	15.36354031	3.611230021	3.587178996	3.482164885	3.436829144	11.06300433	4.023771419	14.71091403	4.58559095	7.990850602	14.75595138	9.338786106	4.803869306	8.436553387	2.926216285	3.57344241	3.108747819	9.910377813	3.012636888	3.149661812	3.081174594	4.062761012	2.997287398	7.451385521	3.003036848	2.906188825	4.313416267	4.315976038	3.029557017	10.80335266	3.01216936	4.361559781	2.934282819
SPRR3	14.66299498	14.93478661	15.44194263	14.81810433	15.44194263	14.10249649	14.28702122	15.33265002	12.76356806	15.00661738	15.53200697	15.33265002	15.29852519	11.6182258	15.26453675	14.6807079	15.1561456	9.652931471	11.0677484	8.814391215	2.171406938	15.06193514	11.88365804	15.26453675	3.004804869	14.77342368	14.90998211	12.73158448	13.50124979	11.53966951	2.544750706	8.378687725	3.523443556	6.594345133	9.964130469	11.77703555	2.569542565	14.27524103	2.196096994	13.32556706	5.416413969	2.113012925	6.8214706	10.85544541	10.16713461	13.33347729	9.101045102	9.157019271	10.4574536
BPIFB1	1.62349446	1.631778152	1.628279054	1.62883255	13.08979617	1.62349446	1.626649473	1.1809741	11.43615305	2.119382892	1.1809741	10.13205529	10.33421102	14.14865488	5.222114792	1.174468563	10.36099509	14.64739269	12.76752334	13.07817196	14.46989768	9.666003398	13.70053091	2.10814659	1.637606713	1.634008135	1.62543881	1.629879446	1.626649473	1.631382085	1.660398127	2.193367017	1.652046988	1.650929513	1.6493128	1.660398127	1.65959885	1.654967925	11.58037802	1.657800358	1.6639267	1.660398127	1.662187765	1.658658125	1.65741796	1.652046988	1.66085545	1.654054342	1.646496029
KRT13	15.49911781	15.44194263	15.49911781	15.36354031	15.82297596	8.411552894	15.06193514	15.29852519	15.13084088	15.58054637	15.44194263	15.39919316	15.33265002	15.08926907	15.36354031	15.33265002	15.26453675	13.24684674	15.13084088	14.81810433	1.791684062	15.29852519	14.81810433	14.6807079	6.493206358	15.39919316	15.58054637	2.505536521	13.8006255	7.337172819	8.02077656	11.39676334	2.282550387	2.166968073	14.84354244	9.569639577	12.76752334	15.39919316	7.779300812	15.65204987	14.31206413	1.714871744	4.473107915	13.15951932	2.111108344	13.85282017	10.16080357	11.38381241	2.101126983
KRTDAP	15.19236767	14.20409909	15.22739867	15.13084088	15.19236767	14.22369686	15.19236767	15.06193514	9.231030944	14.73001982	14.77342368	14.73001982	14.503776	4.695019325	14.75595138	14.90998211	14.86429466	1.738460181	5.44905054	4.73859779	1.763414762	14.41824088	11.58495023	14.28702122	1.742277662	15.33265002	15.53200697	14.71091403	2.326485769	5.640811121	2.433744048	2.697356994	2.270224388	11.19273305	13.18940238	4.906265338	3.034467337	8.839872046	2.388610238	7.928922188	6.078219688	2.41593334	3.021629154	11.35147459	4.803869306	13.43929204	2.39333674	13.62621175	2.33511795
KRT1	14.08163323	11.89911642	11.92604166	13.89406411	14.35629558	14.26033701	14.98202635	14.20409909	6.364567819	15.26453675	14.61192557	14.35629558	12.89633656	6.652208696	13.63560822	14.34041874	14.77342368	2.024900596	7.952643783	1.966908215	1.775427521	14.52170256	14.53948363	11.27690714	1.495923415	14.22369686	15.03334097	1.938411025	1.462104731	13.0658907	1.723997933	2.226161863	1.83220346	7.58454345	13.4546124	5.266061967	7.408448719	1.715661308	1.752426375	9.553028379	2.052701585	1.704664167	1.900165777	14.1265896	1.829503594	12.44644638	4.101426488	13.15951932	13.2106581
[truncated: 3 more columns]
